# Supplementary material for: RCAN1 Is an Important Mediator of Glucocorticoid-Induced Apoptosis in Human Leukemic Cells
Source: PLoS One. 2012 Nov 21;7(11):e49926. doi: 10.1371/journal.pone.0049926 (PMC3503877; doi:10.1371/journal.pone.0049926)
Supplement: Table S1 — The sequence of the oligonucleotide primers used in this study. (XLS) [file pone.0049926.s004.xls]

## Sheet: Sheet1
Supplementary Table1. The sequence of the oligonucleotide primers used in this study.
primers for the targeting vector construction
RCAN15'-arm F	5’-GGGGACAACTTTGTATAGAAAAGTTGGTTGGGTTCATTGCTATGCATG-3’
RCAN15'-arm R	5’-GGGGACTGCTTTTTTGTACAAACTTGAAGCACAGGTCAGTTGTTGCCA-3’
RCAN13'-arm F	5’-GGGGACAGCTTTCTTGTACAAAGTGGGACTTGTCTGAGTGACCCTGCG-3’
RCAN13'-arm R	5’-GGGGACAACTTTGTATAATAAAGTTGCATCACAGTAGCATCTACCTGT-3’
FKBP5 5'-arm F	5’-GGGGACAACTTTGTATAGAAAAGTTGAACAGCCTTGGGCAGGTCCCTC-3’
FKBP5 5'-arm R	5’-GGGGACTGCTTTTTTGTACAAACTTGCTACTGCCCTTCTAGGACTTCA-3’
FKBP5 3'-arm F	5’-GGGGACAGCTTTCTTGTACAAAGTGGGGTAAGAGGGTATTTTTTTGAG-3’
FKBP5 3'-arm R	5’-GGGGACAACTTTGTATAATAAAGTTGCGAGCCAGACATGGTGGCATGC-3’
primers for the confirmation of the homologous recombination
universal primer A	5’-AATAATGGTTTCTTAGACGTGCG-3’
universal primer B	5’-AGGTTCACTAGTACTGGCCATTG-3’
RCAN1 5’-F	5’-CGAGTCAGAATAAACTTCAG-3’
RCAN1 3’-R	5’-CCAGGAAGGTCACCACCATT-3’
FKBP5 5’-F	5’-CTACTGCACTGCAGTCACAG-3’
FKBP5 3’-R	5’-TGGGCTATTATTCCTACAAG-3’
RCAN1 5’-F2	5’-GTTGGGTTCATTGCTATGCATG-3’
RCAN1 5’-R2	5’-AAGCACAGGTCAGTTGTTGCCA-3’
FKBP5 5’-F2	5’-AACAGCCTTGGGCAGGTCCCTC-3’
FKBP5 5’-R2	5’-CTACTGCCCTTCTAGGACTTCA-3’
primers for real-time RT-PCR
GAPDH, forward	5’-GAAATCCCATCACCATCTTCCAGG-3’
GAPDH, reverse	5’-GAGCCCCAGCCTTCTCCATG-3’
BIM, S form, forward	5’-GACAGAGCCACAAGCTTCCAT-3’
BIM, L form, forward	5’-GACAGAGCCACAAGACAGGA-3’
BIM, EL form, forward	5’-CTGCTGTCTCGATCCTCCAGT-3’
BIM reverse	5’-TACCCTCCTTGCATAGTAAG-3’
BCL2, forward	5’-ATGTGTGTGGAGAGCGTCAACC¬-3’
BCL2, reverse	5’-TGAGCAGAGTCTTCAGAGACAGCC-3’
BCL2L1, forward	5’-GGTCGCATTGTGGCCTTT-3’
BCL2L1, reverse	5’-TCCGACTCACCAATACCTGCAT-3’
BAX, forward	5’-GCTGTTGGGCTGGATCCAAG-3’
BAX, reverse	5’-TCAGCCCATCTTCTTCCAGA-3’
BAK, forward	5’-GAACAGGAGGCTGAAGGGGT-3’
BAK, reverse	5’-TCAGGCCATGCTGGTAGACG-3’
CFOS, forward	5’-AAAAGGAGAATCCGAAGGGAAA-3’
CFOS, reverse	5’-GTCTGTCTCCGCTTGGAGTGTAT-3’
CREM, forward	5’-ATGTCTGGAGAGCCGAGTTG-3’
CREM, reverse	5’-GCAACTATACATGCTGCCTTCAG-3’
AREG, forward	5’-GGAGTCACTGCCAAGTCATAG-3’
AREG, reverse	5’-CCTTCGTGCACCTTTATATACAGA-3’
